# Supplementary material for: The Simple Method of Preparation of Highly Carboxylated Bacterial Cellulose with Ni- and Mg-Ferrite-Based Versatile Magnetic Carrier for Enzyme Immobilization
Source: Int J Mol Sci. 2021 Aug 9;22(16):8563. doi: 10.3390/ijms22168563 (PMC8395317; doi:10.3390/ijms22168563)
Supplement: Supplementary file 1 [file ijms-22-08563-s001.zip]

Archive with 3 entries (3 files):
- Figure_S1.pdf
- Figure_S2.pdf
- Figure_S3.pdf
